# Supplementary material for: Influence of pancreatic fistula on survival after upfront pancreatoduodenectomy for pancreatic ductal adenocarcinoma: multicentre retrospective study
Source: BJS Open. 2024 Oct 25;8(5):zrae125. doi: 10.1093/bjsopen/zrae125 (PMC11505446; doi:10.1093/bjsopen/zrae125)
Supplement: zrae125_Supplementary_Data [file zrae125_supplementary_data.zip]

Archive with 3 entries (3 files):
- Supplementary-Table-2R3.docx
- Supplementary_Material.docx
- Supplementary-Table-1R3.docx
